# Supplementary material for: The Role of Lung Ultrasound in the Management of the Critically Ill Neonate—A Narrative Review and Practical Guide
Source: Children (Basel). 2021 Jul 24;8(8):628. doi: 10.3390/children8080628 (PMC8391155; doi:10.3390/children8080628)
Supplement: Supplementary file 1 [file children-08-00628-s001.zip]

Archive with 9 entries (9 files):
- ImageS1.jpg
- Video S8.avi
- VideoS1.avi
- VideoS2.mp4
- VideoS3.avi
- VideoS4.avi
- VideoS5.avi
- VideoS6.avi
- VideoS7.avi
